# Supplementary material for: Origin and timing of spilitic alterations in volcanic rocks from Głuszyca Górna in the Intra-Sudetic Basin, Poland
Source: Sci Rep. 2022 Jul 11;12:11745. doi: 10.1038/s41598-022-15644-2 (PMC9273604; doi:10.1038/s41598-022-15644-2)
Supplement: Supplementary file 3 — Supplementary Information 3. [file 41598_2022_15644_MOESM3_ESM.xlsx]

## Sheet: trackkey
Sample GL_01A
n (cryst.)	Ns	Ni	Area	Grain age	± 1s	Chi-sq.	Sum age	± 1s		±2s
10	1	2	16	102.3	125.4	---	> 102.3	> 125.3		250.8		10	102.3
4	3	6	30	102.3	72.4	---	> 102.3	> 62.7		144.8		4	102.3
11	3	5	12	122.6	89.6	98.2	110.1	51.7		179.2		11	122.6
9	6	6	30	203.1	117.3	86.5	139.6	50.3		234.6		9	203.1
7	2	2	12	203.1	203.1	93.1	145.7	49.3		406.2		7	203.1
5	2	2	12	203.1	203.1	96.6	150.7	48.3		406.2		5	203.1
3	4	4	12	203.1	143.7	98.2	158.5	46.2		287.4		3	203.1
2	2	2	12	203.1	203.1	99.2	161.6	45.2		406.2		2	203.1
1	4	4	16	203.1	143.7	99.6	166.6	43.3		287.4		1	203.1
6	4	3	14	269.4	205.8	99.6	175.2	43.1		411.6		6	269.4
8	3	2	18	302.2	276	99.7	182	43.1		552		8	302.2
Sample GL_02
n (cryst.)	Ns	Ni	Area	Grain age	± 1s	Chi-sq.	Sum age	± 1s		±2s		16	69
16	1	3	18	69	79.7	---	> 69.0	> 79.7		159.4		11	69
11	1	3	15	69	79.7	---	> 69.0	> 56.4		159.4		9	103.3
9	2	4	16	103.3	89.5	94.3	82.8	49		179		12	137.3
12	2	3	15	137.3	125.4	95.4	95.4	47.1		250.8		5	137.3
5	2	3	21	137.3	125.4	97.8	103.3	44.8		250.8		18	154.3
18	3	4	15	154.3	117.9	98.6	113.5	42.7		235.8		10	154.3
10	3	4	21	154.3	117.9	99.3	120.3	40.5		235.8		2	154.3
2	3	4	15	154.3	117.9	99.7	125.2	38.6		235.8		1	154.3
1	3	4	12	154.3	117.9	99.9	128.8	36.8		235.8		19	204.9
19	2	2	12	204.9	205	99.9	133.3	36.6		410		17	204.9
17	3	3	16	204.9	167.4	99.9	139.2	36.1		334.8		14	204.9
14	1	1	12	204.9	289.8	100	140.9	36		579.6		13	204.9
13	3	3	15	204.9	167.4	100	145.6	35.4		334.8		8	204.9
8	3	3	12	204.9	167.4	100	149.7	34.9		334.8		7	204.9
7	1	1	12	204.9	289.8	100	150.9	34.7		579.6		6	204.9
6	3	3	30	204.9	167.4	100	154.3	34.1		334.8		4	204.9
4	3	3	15	204.9	167.4	100	157.3	33.6		334.8		3	204.9
3	3	3	20	204.9	167.4	100	159.9	33		334.8		15	338
15	5	3	14	338	247	100	169.4	33.5		494
Sample GL_03
n (cryst.)	Ns	Ni	Area	Grain age	± 1s	Chi-sq.	Sum age	± 1s		±2s
19	1	4	12	51.7	57.8	---	> 51.7	> 57.8		115.6		19	51.7
13	1	2	15	102.9	126.1	67.3	68.8	56.2		252.2		13	102.9
2	1	2	15	102.9	126.1	88.5	77.4	52.4		252.2		2	102.9
7	3	5	18	123.3	90.1	93	95.1	47		180.2		7	123.3
18	2	3	21	136.9	125	96.7	102.9	44.6		250		18	136.9
17	4	6	21	136.9	88.4	98.4	112.2	40.3		176.8		17	136.9
10	2	3	12	136.9	125	99.4	115.2	38.5		250		10	136.9
6	2	3	15	136.9	125	99.8	117.5	36.9		250		6	136.9
9	4	5	18	163.9	110	99.9	124.6	35.4		220		9	163.9
20	3	3	15	204.2	166.8	99.8	131.2	35.1		333.6		20	204.2
15	1	1	12	204.2	288.9	99.9	133.2	35		577.8		15	204.2
14	2	2	15	204.2	204.3	100	136.9	34.8		408.6		14	204.2
12	2	2	12	204.2	204.3	100	140.2	34.5		408.6		12	204.2
11	2	2	18	204.2	204.3	100	143.2	34.2		408.6		11	204.2
8	2	2	12	204.2	204.3	100	145.9	33.8		408.6		8	204.2
5	2	2	12	204.2	204.3	100	148.4	33.5		408.6		5	204.2
4	2	2	12	204.2	204.3	100	150.7	33.2		408.6		4	204.2
3	2	2	14	204.2	204.3	100	152.8	32.9		408.6		3	204.2
1	3	3	15	204.2	166.8	100	155.7	32.4		333.6		1	204.2
16	3	2	12	304	277.6	100	161	32.6		555.2		16	304
Appendix
Data set based on calculations/ observations and Trackkey calculations
Ns, Ni, A - number of counted spontaneous, induced tracks and area of calculation for each single grain

## Sheet: Binomfit
Sample GL_01A
n (cryst.)	Ns	Ni	Area	Grain age	95% CI						Grain age
1	4	4	16	203.1	38.3	1022.6		1	203.1		203.1	164.8	819.5
2	2	2	12	203.1	14.9	2358.1		2	203.1		203.1	188.2	2155
3	4	4	12	203.1	38.3	1022.6		3	203.1		203.1	164.8	819.5
4	3	6	30	104.9	16.7	466		4	104.9		104.9	88.2	361.1
5	2	2	12	203.1	14.9	2358.1		5	203.1		203.1	188.2	2155
6	4	3	14	266.1	46.4	1648.6		6	266.1		266.1	219.7	1382.5
7	2	2	12	203.1	14.9	2358.1		7	203.1		203.1	188.2	2155
8	3	2	18	295.4	35.3	2928.1		8	295.4		295.4	260.1	2632.7
9	6	6	30	203.1	54.9	729.3		9	203.1		203.1	148.2	526.2
10	1	2	16	108.9	1.7	1728.3		10	108.9		108.9	107.2	1619.4
11	3	5	12	125.1	19.2	607.1		11	125.1		125.1	105.9	482
Sample GL_02
n (cryst.)	Ns	Ni	Area	Grain age	95% CI
1	3	4	12	156.2	22.8	863.1		1	156.2		156.2	133.4	706.9
2	3	4	15	156.2	22.8	863.1		2	156.2		156.2	133.4	706.9
3	3	3	20	204.9	27.8	1393.2		3	204.9		204.9	177.1	1188.3
4	3	3	15	204.9	27.8	1393.2		4	204.9		204.9	177.1	1188.3
5	2	3	21	140.6	11.6	1110.8		5	140.6		140.6	129	970.2
6	3	3	30	204.9	27.8	1393.2		6	204.9		204.9	177.1	1188.3
7	1	1	12	204.9	2.7	8141.8		7	204.9		204.9	202.2	7936.9
8	3	3	12	204.9	27.8	1393.2		8	204.9		204.9	177.1	1188.3
9	2	4	16	107	9.4	688.7		9	107		107	97.6	581.7
10	3	4	21	156.2	22.8	863.1		10	156.2		156.2	133.4	706.9
11	1	3	15	75.2	1.3	811.5		11	75.2		75.2	73.9	736.3
12	1	3	15	140.6	11.6	1110.8		12	140.6		140.6	129	970.2
13	3	3	15	204.9	27.8	1393.2		13	204.9		204.9	177.1	1188.3
14	1	1	12	204.9	2.7	8141.8		14	204.9		204.9	202.2	7936.9
15	5	3	14	331.5	67.1	1919.3		15	331.5		331.5	264.4	1587.8
16	1	3	18	75.2	1.3	811.5		16	75.2		75.2	73.9	736.3
17	3	3	16	204.9	27.8	1393.2		17	204.9		204.9	177.1	1188.3
18	2	4	15	156.2	22.8	863.1		18	156.2		156.2	133.4	706.9
19	2	2	12	204.9	15.1	2376.4		19	204.9		204.9	189.8	2171.5
Sample GL_03
n (cryst.)	Ns	Ni	Area	Grain age	95% CI
1	3	3	15	204.2	27.7	1389		1	204.2		204.2	176.5	1184.8
2	1	2	15	109.5	1.8	1737.2		2	109.5		109.5	107.7	1627.7
3	2	2	14	204.3	15	2369.7		3	204.3		204.3	189.3	2165.4
4	2	2	12	204.3	15	2369.7		4	204.3		204.3	189.3	2165.4
5	2	2	12	204.3	15	2369.7		5	204.3		204.3	189.3	2165.4
6	1	3	15	140.1	11.5	1107.4		6	140.1		140.1	128.6	967.3
7	3	5	18	125.8	19.3	610.5		7	125.8		125.8	106.5	484.7
8	2	2	12	204.3	15	2369.7		8	204.3		204.3	189.3	2165.4
9	4	5	18	165.2	32.8	728.9		9	165.2		165.2	132.4	563.7
10	2	3	12	140.1	11.5	1107.4		10	140.1		140.1	128.6	967.3
11	2	2	18	204.3	15	2369.7		11	204.3		204.3	189.3	2165.4
12	2	2	15	204.3	15	2369.7		12	204.3		204.3	189.3	2165.4
13	1	2	15	109.5	1.8	1737.2		13	109.5		109.5	107.7	1627.7
14	2	2	15	204.3	15	2369.7		14	204.3		204.3	189.3	2165.4
15	1	1	12	204.2	2.6	8126.3		15	204.2		204.2	201.6	7922.1
16	3	2	12	297.1	35.6	2941.9		16	297.1		297.1	261.5	2644.8
17	3	6	21	138.6	28.6	558.8		17	138.6		138.6	110	420.2
18	2	3	21	140.1	11.5	1107.4		18	140.1		140.1	128.6	967.3
19	1	4	12	57	1.1	504.3		19	57		57	55.9	447.3
20	3	3	15	204.3	27.7	1389		20	204.3		204.3	176.6	1184.7
Confidence intervals for single -grain ages. Dots indicate single -grain ages (Ma). Error bars indicate associated 95% confidence intervals calculated with Binomfit (Brandon, 2002).
